# Supplementary material for: Zinc Affinity of Benzamide-Based Histone Deacetylase Inhibitors: A DFT Study
Source: Molecules. 2026 May 14;31(10):1650. doi: 10.3390/molecules31101650 (PMC13210232; doi:10.3390/molecules31101650)
Supplement: Supplementary file 1 [file molecules-31-01650-s001.zip]

Archive with 1 entries (1 files):
- molecules-4262598-supplementary.pdf
